# Supplementary material for: Engineering Adenoviral Vectors with Improved GBM Selectivity
Source: Viruses. 2023 Apr 28;15(5):1086. doi: 10.3390/v15051086 (PMC10224093; doi:10.3390/v15051086)
Supplement: Supplementary file 1 [file viruses-15-01086-s001.zip]

Archive with 1 entries (1 files):
- viruses-2346965-supplementary.pdf
